# Supplementary material for: A Fuzzy-Based Model to Predict the Spatio-Temporal Performance of the Dolichogenidea gelechiidivoris Natural Enemy against Tuta absoluta under Climate Change
Source: Biology (Basel). 2022 Aug 28;11(9):1280. doi: 10.3390/biology11091280 (PMC9495800; doi:10.3390/biology11091280)
Supplement: Supplementary file 1 [file biology-11-01280-s001.zip]

Archive with 1 entries (1 files):
- biology-1842183-SI.pdf
